# Supplementary material for: Antimicrobial Activity of Metal-Based Danofloxacin Complexes Against Pathogenic Microorganisms
Source: Molecules. 2026 Apr 21;31(8):1367. doi: 10.3390/molecules31081367 (PMC13118733; doi:10.3390/molecules31081367)
Supplement: Supplementary file 1 [file molecules-31-01367-s001.zip]

Archive with 1 entries (1 files):
- molecules-4234464-supplementary.pdf
